# Supplementary material for: ﻿Columnea rubromarginata (Gesneriaceae), a new species from the western Andean slopes of Colombia and Ecuador
Source: PhytoKeys. 2025 Dec 29;268:201–10. doi: 10.3897/phytokeys.268.174855 (PMC12770997; doi:10.3897/phytokeys.268.174855)
Supplement: XML Treatment for Columnea rubromarginata [file phytokeys.268.174855-treatment1.xml]

<!DOCTYPE tp:taxon-treatment
  PUBLIC "-//TaxonX//DTD Taxonomic Treatment Publishing DTD v0 20100105//EN" "tax-treatment-NSO.dtd">
<tp:taxon-treatment xmlns:tp="http://www.plazi.org/taxpub"><tp:treatment-meta><kwd-group><label>Taxon classification</label><kwd>
              <named-content content-type="kingdom">Plantae</named-content>
            </kwd><kwd>
              <named-content content-type="order">Lamiales</named-content>
            </kwd><kwd>
              <named-content content-type="family">Gesneriaceae</named-content>
            </kwd></kwd-group><mixed-citation publication-type="journal"><person-group><name><surname>Clark</surname><given-names>John L.</given-names></name><name><surname>Ballesteros</surname><given-names>Sofía</given-names></name><name><surname>Clavijo</surname><given-names>Laura</given-names></name></person-group><article-title>﻿<italic><tp:taxon-name><tp:taxon-name-part taxon-name-part-type="genus" reg="Columnea">Columnea</tp:taxon-name-part> <tp:taxon-name-part taxon-name-part-type="species" reg="rubromarginata">rubromarginata</tp:taxon-name-part></tp:taxon-name></italic> (<tp:taxon-name><tp:taxon-name-part taxon-name-part-type="family">Gesneriaceae</tp:taxon-name-part></tp:taxon-name>), a new species from the western Andean slopes of Colombia and Ecuador</article-title><source>PhytoKeys</source><day>29</day><month>12</month><year>2025</year><volume>268</volume><fpage>201</fpage><lpage>210</lpage><pub-id pub-id-type="doi">10.3897/phytokeys.268.174855</pub-id></mixed-citation></tp:treatment-meta><tp:nomenclature><label>﻿</label><tp:taxon-name><object-id xmlns:xlink="http://www.w3.org/1999/xlink" content-type="arpha" xlink:type="simple">C299E871-ADDB-5F58-AF24-41ACA9E54275</object-id>
            <tp:taxon-name-part taxon-name-part-type="genus" reg="Columnea">Columnea</tp:taxon-name-part>
            <tp:taxon-name-part taxon-name-part-type="species" reg="rubromarginata">rubromarginata</tp:taxon-name-part>
            <object-id xmlns:xlink="http://www.w3.org/1999/xlink" content-type="ipni" xlink:type="simple">urn:lsid:ipni.org:names:77374378-1</object-id>
          </tp:taxon-name><tp:taxon-authority>J.L.Clark &amp; Clavijo</tp:taxon-authority><tp:taxon-status xmlns:xlink="http://www.w3.org/1999/xlink" xlink:type="simple">sp. nov.</tp:taxon-status><xref ref-type="fig" rid="F1">Fig. 1</xref></tp:nomenclature><tp:treatment-sec sec-type="material" id="SECID0EQKAC"><title>Type.</title><p><bold>Colombia</bold> • Chocó, municipio San José del Palmar, western slopes of the Cordillera Occidental, Reserva Chococito, <named-content xmlns:xlink="http://www.w3.org/1999/xlink" content-type="dwc:verbatimCoordinates" xlink:type="simple"><named-content content-type="geo-json" specific-use="{&#34;type&#34;:&#34;Point&#34;,&#34;coordinates&#34;:[-76.260606,4.879442]}" id="NCID0E2KAC" xlink:type="simple">4°52'45.99"N, 76°15'38.18"W</named-content></named-content>, 800–950 m alt., 12 Aug. 2024 (fl. &amp; imm. fr.), <italic>John L. Clark, Esteban Barco, Cristhian Cardona, Camila Davila, Jeison Pineda, Catalina Delgado, Sofía Ballesteros, Nelson Salinas &amp; Laura Clavijo 19345</italic> (holotype: <named-content xmlns:xlink="http://www.w3.org/1999/xlink" content-type="dwc:institutional_code" xlink:title="Herbario Nacional Colombiano" xlink:href="http://grbio.org/institution/universidad-nacional-de-colombia-0" xlink:type="simple">COL</named-content>; isotypes: <named-content xmlns:xlink="http://www.w3.org/1999/xlink" content-type="dwc:institutional_code" xlink:title="Herbario de la Universidad del Valle" xlink:href="http://grbio.org/institution/universidad-del-valle" xlink:type="simple">CUVC</named-content>, G, <named-content xmlns:xlink="http://www.w3.org/1999/xlink" content-type="dwc:institutional_code" xlink:title="Herbario de la Universidad de Antioquia" xlink:href="http://grbio.org/institution/universidad-de-antioquia" xlink:type="simple">HUA</named-content>, <named-content xmlns:xlink="http://www.w3.org/1999/xlink" content-type="dwc:institutional_code" xlink:title="Herbario del Jardín Botánico de Medellín" xlink:href="http://grbio.org/institution/jard%C3%ADn-bot%C3%A1nico-joaqu%C3%ADn-antonio-uribe" xlink:type="simple">JAUM</named-content>, <named-content xmlns:xlink="http://www.w3.org/1999/xlink" content-type="dwc:institutional_code" xlink:title="Missouri Botanical Garden" xlink:href="http://grbio.org/institution/missouri-botanical-garden" xlink:type="simple">MO</named-content>, <named-content xmlns:xlink="http://www.w3.org/1999/xlink" content-type="dwc:institutional_code" xlink:title="New York Botanical Garden" xlink:href="http://grbio.org/institution/new-york-botanical-garden" xlink:type="simple">NY</named-content>, <named-content xmlns:xlink="http://www.w3.org/1999/xlink" content-type="dwc:institutional_code" xlink:title="Marie Selby Botanical Gardens" xlink:href="http://grbio.org/institution/marie-selby-botanical-gardens" xlink:type="simple">SEL</named-content>! [barcode: SEL095528], <abbrev xmlns:xlink="http://www.w3.org/1999/xlink" content-type="institution" xlink:title="United States National Herbarium" id="ABBRID0EFMAC" xlink:type="simple">US</abbrev>).</p></tp:treatment-sec><tp:treatment-sec sec-type="diagnosis" id="SECID0EKMAC"><title>Diagnosis.</title><p>Vegetatively similar to <italic><tp:taxon-name><tp:taxon-name-part taxon-name-part-type="genus" reg="Columnea">Columnea</tp:taxon-name-part> <tp:taxon-name-part taxon-name-part-type="species" reg="purpurimarginata">purpurimarginata</tp:taxon-name-part></tp:taxon-name></italic> L.P.Kvist &amp; L.E.Skog by the conspicuous, broad submarginal dark red band on the undersurface of the blades, but <italic><tp:taxon-name><tp:taxon-name-part taxon-name-part-type="genus" reg="Columnea">C.</tp:taxon-name-part> <tp:taxon-name-part taxon-name-part-type="species" reg="rubromarginata">rubromarginata</tp:taxon-name-part></tp:taxon-name></italic> differs in having a red corolla tube with a yellow limb (vs. yellow corolla tube with white limb and red striations in <italic><tp:taxon-name><tp:taxon-name-part taxon-name-part-type="genus" reg="Columnea">C.</tp:taxon-name-part> <tp:taxon-name-part taxon-name-part-type="species" reg="purpurimarginata">purpurimarginata</tp:taxon-name-part></tp:taxon-name></italic>) and linear calyx lobes nearly equaling the corolla tube (vs. broadly ovate, short calyx lobes covering only the base of the corolla tube).</p></tp:treatment-sec><tp:treatment-sec sec-type="description" id="SECID0ERNAC"><title>Description.</title><p>Epiphytic or climbing herb to subshrub. <bold>Stem</bold> scandent, branched, terete in cross-section, 3.0–6.5 mm diam., herbaceous to subwoody, green to yellow green, sparsely pilose at the base and densely pilose toward the apex, trichomes white, 2.0–3.0 mm long; internodes 1.5–3.2 cm long. <bold>Leaves</bold> opposite and anisophyllous; petiole of the larger leaf 0.3–0.7 cm long, terete, strigose, with multicellular, white trichomes, 2.0–3.0 mm long, becoming slightly hirsute when dry; larger blade oblanceolate, 13.5–27.0 × 3.5–7.6 cm, coriaceous, green adaxially, green abaxially with a dark red marginal band 2.0–7.3 mm wide, apex acuminate, dark red abaxially, base oblique and rounded, margin sparsely serrate, sparsely to densely pilose on upper and lower surfaces with multicellular, branched, whitish trichomes, margin and the apex with dark red trichomes, blades with 8–13 pairs of secondary veins; smaller blade sessile linear to lanceolate, 1.7–2.0 × 0.8–0.9 cm, 2–3 pairs of main lateral veins, often caducous. <bold>Inflorescence</bold> reduced to 1–3 axillary single axillary flowers; peduncles absent; bracts 7.5–10.0 × 1.0–1.7 mm, green with red apex, lanceolate, apex acuminate, base truncate, margin entire, both surfaces with multicellular, branched, whitish trichomes; pedicel erect 18–40 mm long, green, pilose, with multicellular, branched, transparent trichomes. <bold>Calyx</bold> lobes 5, fused basally for 1.9–2.5 mm, equal in length, mostly red on outer surface and green on inner surface, sometimes with the base green on outer and inner surfaces, 27.0–31.4 × 2.0–2.9 mm, persistent in fruit, secondary venation suppressed, linear, apex attenuate, base truncate, margin entire for basal half, with 4–8 teeth per side along the apical half, pilose on upper and lower surfaces with multicellular, branched, whitish trichomes. <bold>Corolla</bold> tubular, 34.0–39.0 mm long; tube erect relative to calyx, 6.3–6.5 mm wide at the middle, dark red and densely pilose with white branched trichomes, nectary chamber 4.0–7.0 × 3.0–5.0 mm, tube narrowed above the nectary chamber, throat 4.3–5.2 mm diam., limb yellow on inside and red with yellow margins on outside, corolla with 5 equal-sized lobes, 2.4–4.5 × 2.0–4.0 mm, straight, elliptic, apex rounded, margin entire, densely pilose abaxially, with white multicellular trichomes. <bold>Androecium</bold> of 4 didynamous stamens, filaments 23.0–32.0 mm long, adnate to the corolla tube for 3.5–5.5 mm, glabrous, staminode absent; anthers oblong, coherent, dehiscing by longitudinal slits, 2.2–2.5 × 2.4–2.6 mm. <bold>Gynoecium</bold> with a single-dorsal lobed nectary gland, ca. 2 mm long, glabrous; ovary superior, ca. 4.9 × 2.6 mm, ovate, sparsely pilose; style included, ca. 27 mm long, glabrous; stigma bilobed. <bold>Fruit</bold> a globose berry, 7.7–15.0 × 6.5–10.0 mm, ovoid, green, pilose with translucid trichomes; seeds elongate, fusiform, and brown, &lt; 1 mm long.</p></tp:treatment-sec><tp:treatment-sec sec-type="phenology" id="SECID0EHOAC"><title>Phenology.</title><p>Collected in flower in February, March, April, May, June, August, and October, and with fruits in August.</p></tp:treatment-sec><tp:treatment-sec sec-type="etymology" id="SECID0EMOAC"><title>Etymology.</title><p>The epithet <italic>rubromarginata</italic> is derived from the Latin <italic>ruber</italic> (red) and <italic>marginatus</italic> (bordered or edged), referring to the distinctive dark red submarginal band on the abaxial (underside) surface of the leaves (Fig. <xref ref-type="fig" rid="F1">1B</xref>).</p><fig id="F1" position="float" orientation="portrait"><object-id xmlns:xlink="http://www.w3.org/1999/xlink" content-type="doi" xlink:type="simple">10.3897/phytokeys.555.174855.figure1</object-id><object-id xmlns:xlink="http://www.w3.org/1999/xlink" content-type="arpha" xlink:type="simple">F5F1FE03-19F3-578A-B323-D196972E5D2C</object-id><label>Figure 1.</label><caption><p><italic><tp:taxon-name><tp:taxon-name-part taxon-name-part-type="genus" reg="Columnea">Columnea</tp:taxon-name-part> <tp:taxon-name-part taxon-name-part-type="species" reg="rubromarginata">rubromarginata</tp:taxon-name-part></tp:taxon-name></italic> J.L.Clark &amp; Clavijo. <bold>A.</bold> Flower; <bold>B.</bold> Habit; <bold>C.</bold> Immature fruit; <bold>D.</bold> Adaxial surface of shoots showing anisophyllous leaves (<bold>A–D</bold> from <italic>J.L. Clark et al. 19345</italic>). Photos by J.L. Clark.</p></caption><graphic xmlns:xlink="http://www.w3.org/1999/xlink" xlink:href="phytokeys-268-201_article-174855__-g001.jpg" position="float" orientation="portrait" xlink:type="simple" id="oo_1501927.jpg"><uri content-type="original_file" xlink:type="simple">https://binary.pensoft.net/fig/1501927</uri></graphic></fig></tp:treatment-sec><tp:treatment-sec sec-type="distribution" id="SECID0EJAAE"><title>Distribution and preliminary assessment of conservation status.</title><p>The geographic distribution of <italic><tp:taxon-name><tp:taxon-name-part taxon-name-part-type="genus" reg="Columnea">Columnea</tp:taxon-name-part> <tp:taxon-name-part taxon-name-part-type="species" reg="rubromarginata">rubromarginata</tp:taxon-name-part></tp:taxon-name></italic> corresponds to the Chocó Biogeographic Region, an area characterized by relatively high levels of precipitation and epiphytic diversity, between 30 and 950 m in elevation (<xref ref-type="bibr" rid="B7">Gentry 1986</xref>; <xref ref-type="bibr" rid="B14">Pérez-Escobar et al. 2019</xref>). <italic><tp:taxon-name><tp:taxon-name-part taxon-name-part-type="genus" reg="Columnea">Columnea</tp:taxon-name-part> <tp:taxon-name-part taxon-name-part-type="species" reg="rubromarginata">rubromarginata</tp:taxon-name-part></tp:taxon-name></italic> is locally abundant in the privately owned and operated Reserva Chococito in the Colombian Chocó Department along the western slopes of the Cordillera Occidental. It has also been documented along roads in the following Colombian localities along the western Andean slopes of the Cordillera Occidental: Chocó (highway Bolívar–Quibdó and Quibdó-Tutunendo) and Valle del Cauca (old highway Buenaventura–Cali). One population was also documented in the environs of Lita in northern Ecuador (Fig. <xref ref-type="fig" rid="F3">3</xref>).</p><p>The extent of occurrence (<abbrev xmlns:xlink="http://www.w3.org/1999/xlink" xlink:title="extent of occurrence" id="ABBRID0ETBAE" xlink:type="simple">EOO</abbrev>) is calculated as 30,769.253 km<sup>2</sup>, corresponding to a Near Threatened status; the area of occupancy (<abbrev xmlns:xlink="http://www.w3.org/1999/xlink" xlink:title="area of occupancy" id="ABBRID0EZBAE" xlink:type="simple">AOO</abbrev>) is calculated as 28 km<sup>2</sup>, which is within the threshold for Endangered status under subcriterion B2. The only known collection from Ecuador dates to 1987, prior to construction of the highway between Lita and Esmeraldas, and it is likely that this population has been extirpated. Fewer than ten collections are known, meeting subcriterion B2a for Vulnerable. If the Ecuadorian record is excluded from the GeoCAT analysis, the recalculated <abbrev xmlns:xlink="http://www.w3.org/1999/xlink" xlink:title="extent of occurrence" id="ABBRID0E6BAE" xlink:type="simple">EOO</abbrev> is 11,805.300 km<sup>2</sup>, corresponding to a status of Vulnerable under criterion B1, and an <abbrev xmlns:xlink="http://www.w3.org/1999/xlink" xlink:title="area of occupancy" id="ABBRID0EFCAE" xlink:type="simple">AOO</abbrev> of 24 km<sup>2</sup>, which falls within the threshold for Endangered under criterion B2.</p><p>The species is threatened in Ecuador and Colombia by ongoing habitat loss and fragmentation resulting from deforestation, the expansion of agriculture (especially African palm plantations), mining and illegal logging (especially in Ecuador), and urbanization. These threats were observed by the authors between 1994 and 2022 and have led to a recent decline in the quality and extent of suitable habitat.</p><p>The preliminary IUCN category is therefore suggested as Vulnerable (<abbrev xmlns:xlink="http://www.w3.org/1999/xlink" xlink:title="Vulnerable" id="ABBRID0EOCAE" xlink:type="simple">VU</abbrev>), based on subcriteria B1, B2a,b(i,ii,iii).</p></tp:treatment-sec><tp:treatment-sec sec-type="comments" id="SECID0ESCAE"><title>Comments.</title><p>Most epiphytic species of <italic><tp:taxon-name><tp:taxon-name-part taxon-name-part-type="genus" reg="Columnea">Columnea</tp:taxon-name-part></tp:taxon-name></italic> with dorsiventral shoots have abaxial leaf surfaces with red apices or entirely red leaves. In one species, <italic><tp:taxon-name><tp:taxon-name-part taxon-name-part-type="genus" reg="Columnea">C.</tp:taxon-name-part> <tp:taxon-name-part taxon-name-part-type="species" reg="eubracteata">eubracteata</tp:taxon-name-part></tp:taxon-name></italic> Mansf., the leaves are mostly red with green apices. <italic><tp:taxon-name><tp:taxon-name-part taxon-name-part-type="genus" reg="Columnea">Columnea</tp:taxon-name-part> <tp:taxon-name-part taxon-name-part-type="species" reg="rubromarginata">rubromarginata</tp:taxon-name-part></tp:taxon-name></italic> is remarkable for its broad red band along the abaxial surface of the leaf margins (Fig. <xref ref-type="fig" rid="F1">1B</xref>). The only other species with a similar red marginal band is <italic><tp:taxon-name><tp:taxon-name-part taxon-name-part-type="genus" reg="Columnea">C.</tp:taxon-name-part> <tp:taxon-name-part taxon-name-part-type="species" reg="purpurimarginata">purpurimarginata</tp:taxon-name-part></tp:taxon-name></italic> L.P. Kvist &amp; L.E. Skog (Fig. <xref ref-type="fig" rid="F2">2</xref>; see also fig. 8 in <xref ref-type="bibr" rid="B11">Kvist and Skog 1993</xref>), a species for which several specimens are now recognized as <italic><tp:taxon-name><tp:taxon-name-part taxon-name-part-type="genus" reg="Columnea">C.</tp:taxon-name-part> <tp:taxon-name-part taxon-name-part-type="species" reg="rubromarginata">rubromarginata</tp:taxon-name-part></tp:taxon-name></italic>. Vegetatively, these two species appear nearly identical, but they are readily distinguished by their corollas and calyx lobes. In <italic><tp:taxon-name><tp:taxon-name-part taxon-name-part-type="genus" reg="Columnea">C.</tp:taxon-name-part> <tp:taxon-name-part taxon-name-part-type="species" reg="rubromarginata">rubromarginata</tp:taxon-name-part></tp:taxon-name></italic>, the calyx lobes are linear, uniformly dark red, and more than 2.7 cm long, or nearly as long as the corolla tube (Fig. <xref ref-type="fig" rid="F1">1A, C</xref>). In contrast, in <italic><tp:taxon-name><tp:taxon-name-part taxon-name-part-type="genus" reg="Columnea">C.</tp:taxon-name-part> <tp:taxon-name-part taxon-name-part-type="species" reg="purpurimarginata">purpurimarginata</tp:taxon-name-part></tp:taxon-name></italic>, the calyx lobes are uniformly pale green, ovate, and less than 1 cm long, covering only the basal third of the corolla tube (Fig. <xref ref-type="fig" rid="F2">2A, B</xref>). Both species have elongated tubular corollas but differ in their color patterns. <italic><tp:taxon-name><tp:taxon-name-part taxon-name-part-type="genus" reg="Columnea">Columnea</tp:taxon-name-part> <tp:taxon-name-part taxon-name-part-type="species" reg="rubromarginata">rubromarginata</tp:taxon-name-part></tp:taxon-name></italic> has a uniformly red corolla with a yellow limb (Fig. <xref ref-type="fig" rid="F1">1A</xref>), whereas <italic><tp:taxon-name><tp:taxon-name-part taxon-name-part-type="genus" reg="Columnea">C.</tp:taxon-name-part> <tp:taxon-name-part taxon-name-part-type="species" reg="purpurimarginata">purpurimarginata</tp:taxon-name-part></tp:taxon-name></italic> has a uniformly yellow corolla with a white limb and red striations on the corolla lobes (Fig. <xref ref-type="fig" rid="F2">2A, C</xref>).</p><fig id="F2" position="float" orientation="portrait"><object-id xmlns:xlink="http://www.w3.org/1999/xlink" content-type="doi" xlink:type="simple">10.3897/phytokeys.555.174855.figure2</object-id><object-id xmlns:xlink="http://www.w3.org/1999/xlink" content-type="arpha" xlink:type="simple">6C5C47CF-80B7-5ADD-822E-F6220511D251</object-id><label>Figure 2.</label><caption><p><italic><tp:taxon-name><tp:taxon-name-part taxon-name-part-type="genus" reg="Columnea">Columnea</tp:taxon-name-part> <tp:taxon-name-part taxon-name-part-type="species" reg="purpurimarginata">purpurimarginata</tp:taxon-name-part></tp:taxon-name></italic> L.P.Kvist &amp; L.E.Skog. <bold>A.</bold> Flower; <bold>B.</bold> Immature fruit; <bold>C.</bold> Corolla lobes; <bold>D.</bold> Habit; <bold>E.</bold> Nectary gland (<bold>A, B</bold> from <italic>J.L. Clark et al. 17224</italic>; <bold>C–E</bold> from <italic>J.L. Clark et al. 11086</italic>). Photos by J.L. Clark.</p></caption><graphic xmlns:xlink="http://www.w3.org/1999/xlink" xlink:href="phytokeys-268-201_article-174855__-g002.jpg" position="float" orientation="portrait" xlink:type="simple" id="oo_1501928.jpg"><uri content-type="original_file" xlink:type="simple">https://binary.pensoft.net/fig/1501928</uri></graphic></fig><fig id="F3" position="float" orientation="portrait"><object-id xmlns:xlink="http://www.w3.org/1999/xlink" content-type="doi" xlink:type="simple">10.3897/phytokeys.555.174855.figure3</object-id><object-id xmlns:xlink="http://www.w3.org/1999/xlink" content-type="arpha" xlink:type="simple">ED1DF689-7077-5453-929A-D44ED195DBFF</object-id><label>Figure 3.</label><caption><p>Distribution map of <italic><tp:taxon-name><tp:taxon-name-part taxon-name-part-type="genus" reg="Columnea">Columnea</tp:taxon-name-part> <tp:taxon-name-part taxon-name-part-type="species" reg="rubromarginata">rubromarginata</tp:taxon-name-part></tp:taxon-name></italic> indicating documented localities in Colombia and Ecuador.</p></caption><graphic xmlns:xlink="http://www.w3.org/1999/xlink" xlink:href="phytokeys-268-201_article-174855__-g003.jpg" position="float" orientation="portrait" xlink:type="simple" id="oo_1501929.jpg"><uri content-type="original_file" xlink:type="simple">https://binary.pensoft.net/fig/1501929</uri></graphic></fig><p><italic><tp:taxon-name><tp:taxon-name-part taxon-name-part-type="genus" reg="Columnea">Columnea</tp:taxon-name-part> <tp:taxon-name-part taxon-name-part-type="species" reg="rubromarginata">rubromarginata</tp:taxon-name-part></tp:taxon-name></italic> and <italic><tp:taxon-name><tp:taxon-name-part taxon-name-part-type="genus" reg="Columnea">C.</tp:taxon-name-part> <tp:taxon-name-part taxon-name-part-type="species" reg="purpurimarginata">purpurimarginata</tp:taxon-name-part></tp:taxon-name></italic> share overlapping geographic and ecological habitats. Both species are more abundant in Colombia, but the type locality for <italic><tp:taxon-name><tp:taxon-name-part taxon-name-part-type="genus" reg="Columnea">C.</tp:taxon-name-part> <tp:taxon-name-part taxon-name-part-type="species" reg="purpurimarginata">purpurimarginata</tp:taxon-name-part></tp:taxon-name></italic> is in Ecuador, and it has been documented several times in northern Esmeraldas during expeditions conducted between 2000 and 2022. In contrast, the type locality of <italic><tp:taxon-name><tp:taxon-name-part taxon-name-part-type="genus" reg="Columnea">C.</tp:taxon-name-part> <tp:taxon-name-part taxon-name-part-type="species" reg="rubromarginata">rubromarginata</tp:taxon-name-part></tp:taxon-name></italic> is in Colombia, and this species has been documented only once in Ecuador, in 1987 (<italic>H. Wiehler 87104</italic>).</p><p>Another vegetatively similar species is <italic><tp:taxon-name><tp:taxon-name-part taxon-name-part-type="genus" reg="Columnea">Columnea</tp:taxon-name-part> <tp:taxon-name-part taxon-name-part-type="species" reg="pulcherrima">pulcherrima</tp:taxon-name-part></tp:taxon-name></italic> C.V. Morton, but in this species the marginal red band is much narrower and often absent, giving the leaves an almost uniformly green appearance or green with red apices. Additionally, the leaves of <italic><tp:taxon-name><tp:taxon-name-part taxon-name-part-type="genus" reg="Columnea">C.</tp:taxon-name-part> <tp:taxon-name-part taxon-name-part-type="species" reg="pulcherrima">pulcherrima</tp:taxon-name-part></tp:taxon-name></italic> are thinner and more membranaceous compared to the thicker, more coriaceous leaf blades of <italic><tp:taxon-name><tp:taxon-name-part taxon-name-part-type="genus" reg="Columnea">C.</tp:taxon-name-part> <tp:taxon-name-part taxon-name-part-type="species" reg="rubromarginata">rubromarginata</tp:taxon-name-part></tp:taxon-name></italic>.</p></tp:treatment-sec><tp:treatment-sec sec-type="material" id="SECID0EILAE"><title>Specimens examined.</title><p><bold>Colombia. Choco</bold>: • road Bolivar−Quibdo, 18 km NE of Tutunendo, near Vereda 21, at Alto de Veinte, hacienda of Ruben Jaramillo, half hour walk downhill from road and farm house, 580 m, 15 Mar 1987 (fl.), <italic>H. Wiehler &amp; GRF Expedition of 1987 8723</italic> (<named-content xmlns:xlink="http://www.w3.org/1999/xlink" content-type="dwc:institutional_code" xlink:title="Marie Selby Botanical Gardens" xlink:href="http://grbio.org/institution/marie-selby-botanical-gardens" xlink:type="simple">SEL</named-content>, <abbrev xmlns:xlink="http://www.w3.org/1999/xlink" content-type="institution" xlink:title="United States National Herbarium" id="ABBRID0EXLAE" xlink:type="simple">US</abbrev>); • Andagoya, 70–100 m, 20–30 Apr 1939 (fl.), <italic>E.P. Killip 35051</italic> (BM, <abbrev xmlns:xlink="http://www.w3.org/1999/xlink" content-type="institution" xlink:title="United States National Herbarium" id="ABBRID0E5LAE" xlink:type="simple">US</abbrev>); • Negría, dense forest along Río San Juan, 50 m, 17 Apr 1939 (fl.), <italic>E.P. Killip 35024</italic> (BM, <abbrev xmlns:xlink="http://www.w3.org/1999/xlink" content-type="institution" xlink:title="United States National Herbarium" id="ABBRID0EFMAE" xlink:type="simple">US</abbrev>); • between La Oveja and Quibdó, 1 Apr 1931 (fl.), <italic>W.A. Archer 1765</italic> (<abbrev xmlns:xlink="http://www.w3.org/1999/xlink" content-type="institution" xlink:title="United States National Herbarium" id="ABBRID0EMMAE" xlink:type="simple">US</abbrev>); • Quibdó, entre Quibdó y Tutunendo, carretera a Carmen de Atrato 8.1 km de Quibdó, 110 m, 8 Aug 1982 (fr), <italic>L. Albert de Escobar et al. 2160</italic> (<named-content xmlns:xlink="http://www.w3.org/1999/xlink" content-type="dwc:institutional_code" xlink:title="Herbario de la Universidad del Valle" xlink:href="http://grbio.org/institution/universidad-del-valle" xlink:type="simple">CUVC</named-content>, <named-content xmlns:xlink="http://www.w3.org/1999/xlink" content-type="dwc:institutional_code" xlink:title="Herbario de la Universidad de Antioquia" xlink:href="http://grbio.org/institution/universidad-de-antioquia" xlink:type="simple">HUA</named-content>). <bold>Valle del Cauca</bold>: • old road from Cali to Buenaventura, about 10 km beyond Queremal, on path down to Río Anchicayá, 30 Apr 1972 (fl.), <italic>H. Wiehler et al. 7289</italic> (<named-content xmlns:xlink="http://www.w3.org/1999/xlink" content-type="dwc:institutional_code" xlink:title="Marie Selby Botanical Gardens" xlink:href="http://grbio.org/institution/marie-selby-botanical-gardens" xlink:type="simple">SEL</named-content>, <abbrev xmlns:xlink="http://www.w3.org/1999/xlink" content-type="institution" xlink:title="United States National Herbarium" id="ABBRID0EGNAE" xlink:type="simple">US</abbrev>); • road Cali-Buenaventura, near Río Zabaletas, 2 May 1972 (fl.), <italic>H. Wiehler et al. 72140</italic> (<named-content xmlns:xlink="http://www.w3.org/1999/xlink" content-type="dwc:institutional_code" xlink:title="Marie Selby Botanical Gardens" xlink:href="http://grbio.org/institution/marie-selby-botanical-gardens" xlink:type="simple">SEL</named-content>, <abbrev xmlns:xlink="http://www.w3.org/1999/xlink" content-type="institution" xlink:title="United States National Herbarium" id="ABBRID0ESNAE" xlink:type="simple">US</abbrev>); • Sabaletas, km 29 of highway from Buenaventura to Cali, 25 m, 4 June 1944 (fl.), <italic>E.P. Killip &amp; J. Cuatrecasas 38751</italic> (F, <abbrev xmlns:xlink="http://www.w3.org/1999/xlink" content-type="institution" xlink:title="United States National Herbarium" id="ABBRID0EZNAE" xlink:type="simple">US</abbrev>); • Río Cajambre, San Isidro, 5–100 m, 2–5 May 1944 (fl.), <italic>J. Cuatrecasas 17354</italic> (F, <named-content xmlns:xlink="http://www.w3.org/1999/xlink" content-type="dwc:institutional_code" xlink:title="Marie Selby Botanical Gardens" xlink:href="http://grbio.org/institution/marie-selby-botanical-gardens" xlink:type="simple">SEL</named-content>, <abbrev xmlns:xlink="http://www.w3.org/1999/xlink" content-type="institution" xlink:title="United States National Herbarium" id="ABBRID0EFOAE" xlink:type="simple">US</abbrev>); • Río Calima, La Trojita, 5–50 m, Feb–Mar 1944 (fl.), <italic>J. Cuatrecasas 16821</italic> (F, <abbrev xmlns:xlink="http://www.w3.org/1999/xlink" content-type="institution" xlink:title="United States National Herbarium" id="ABBRID0EMOAE" xlink:type="simple">US</abbrev>); • Buenaventura, Corregimiento Bajo Calima, Vereda San Isidro. km 39 of road to Bahia Malaga (under construction), zona de explotación forestal (Cartón de Colombia), Frente A35 (Hans), <named-content xmlns:xlink="http://www.w3.org/1999/xlink" content-type="dwc:verbatimCoordinates" xlink:type="simple"><named-content content-type="geo-json" specific-use="{&#34;type&#34;:&#34;Point&#34;,&#34;coordinates&#34;:[-76.966670,4.033333]}" id="NCID0EUOAE" xlink:type="simple">4.033333°N, 76.96667°W</named-content></named-content>, 30–50 m, 18 May 1989, <italic>D.C. Daly 6041</italic> (<named-content xmlns:xlink="http://www.w3.org/1999/xlink" content-type="dwc:institutional_code" xlink:title="Herbario de la Universidad del Valle" xlink:href="http://grbio.org/institution/universidad-del-valle" xlink:type="simple">CUVC</named-content>); • Buenaventura, margen derecha aguas abajo Río Anchicaya; por trocha que desde el pueblo San José de Anchicaya, conduce al pueblo Calle Larga, 19 m, 19 Oct 2012 (fl), <italic>A. Giraldo 7941</italic> (<named-content xmlns:xlink="http://www.w3.org/1999/xlink" content-type="dwc:institutional_code" xlink:title="Herbario de la Universidad del Valle" xlink:href="http://grbio.org/institution/universidad-del-valle" xlink:type="simple">CUVC</named-content>). <bold>Ecuador. Esmeraldas</bold>: • forest near Lita, 550−650 m, 6 May 1987 (fl.), <italic>H. Wiehler 87104</italic> (<named-content xmlns:xlink="http://www.w3.org/1999/xlink" content-type="dwc:institutional_code" xlink:title="Marie Selby Botanical Gardens" xlink:href="http://grbio.org/institution/marie-selby-botanical-gardens" xlink:type="simple">SEL</named-content>).</p></tp:treatment-sec><ref-list><ref id="B7"><mixed-citation xmlns:xlink="http://www.w3.org/1999/xlink" xlink:type="simple"><person-group><name name-style="western"><surname>Gentry</surname><given-names>AH</given-names></name></person-group> (<year>1986</year>) <article-title>Species richness and floristic composition of Chocó region plant communities.</article-title><source>Caldasia</source><volume>15</volume>: <fpage>71</fpage>–<lpage>91</lpage>.</mixed-citation></ref><ref id="B14"><mixed-citation xmlns:xlink="http://www.w3.org/1999/xlink" xlink:type="simple"><person-group><name name-style="western"><surname>Pérez-Escobar</surname><given-names>OA</given-names></name><name name-style="western"><surname>Lucas</surname><given-names>E</given-names></name><name name-style="western"><surname>Jaramillo</surname><given-names>C</given-names></name><name name-style="western"><surname>Monro</surname><given-names>A</given-names></name><name name-style="western"><surname>Morris</surname><given-names>SK</given-names></name><name name-style="western"><surname>Bogarín</surname><given-names>D</given-names></name><name name-style="western"><surname>Greer</surname><given-names>D</given-names></name><name name-style="western"><surname>Dodsworth</surname><given-names>S</given-names></name><name name-style="western"><surname>Aguilar-Cano</surname><given-names>J</given-names></name><name name-style="western"><surname>Sanchez Meseguer</surname><given-names>A</given-names></name><name name-style="western"><surname>Antonelli</surname><given-names>A</given-names></name></person-group> (<year>2019</year>) The Origin and Diversification of the Hyperdiverse Flora in the Chocó Biogeographic Region. Frontiers in Plant Science 10: 1328. <ext-link xlink:href="10.3389/fpls.2019.01328" ext-link-type="doi" xlink:type="simple">https://doi.org/10.3389/fpls.2019.01328</ext-link></mixed-citation></ref><ref id="B11"><mixed-citation xmlns:xlink="http://www.w3.org/1999/xlink" xlink:type="simple"><person-group><name name-style="western"><surname>Kvist</surname><given-names>LP</given-names></name><name name-style="western"><surname>Skog</surname><given-names>LE</given-names></name></person-group> (<year>1993</year>) <article-title>The genus <italic><tp:taxon-name><tp:taxon-name-part taxon-name-part-type="genus">Columnea</tp:taxon-name-part></tp:taxon-name></italic> in Ecuador.</article-title><source>Allertonia</source><volume>6</volume>(<issue>5</issue>): <fpage>327</fpage>–<lpage>400</lpage>.</mixed-citation></ref></ref-list></tp:taxon-treatment>
